# Supplementary material for: Preparation of Hollow Niobium Oxide Nanospheres with Enhanced Catalytic Activity for Oxidative Desulfurization
Source: Nanomaterials (Basel). 2022 Mar 28;12(7):1106. doi: 10.3390/nano12071106 (PMC9000609; doi:10.3390/nano12071106)
Supplement: Supplementary file 1 [file nanomaterials-12-01106-s001.zip]

Archive with 1 entries (1 files):
- nanomaterials-1642407-supplementary.pdf
